# Supplementary material for: GLUT4 translocation and dispersal operate in multiple cell types and are negatively correlated with cell size in adipocytes
Source: Sci Rep. 2022 Nov 29;12:20535. doi: 10.1038/s41598-022-24736-y (PMC9708847; doi:10.1038/s41598-022-24736-y)
Supplement: Supplementary file 1 — Supplementary Information. [file 41598_2022_24736_MOESM1_ESM.xlsx]

## Sheet: Fig 1B
Transport data, Figure 1A.			Each value is mean of triplicate degterminations of each point in three separate biological replicates.
Control			Insulin-treated			GLUT4 Control			GLUT4 Insulin-treated
850	720	780	1000	700	820	1300	1350	1200	1500	1490	2010

## Sheet: Fig 1C
Raw data points, figure 1C
	Basal			Insulin
	623.83			2353.73
	1290.07			2148.58
	1015.83			1619.16
	1178.1			1616.93
	1726.12			1593.31
	1690.07			1579.1
	2406.98			1356.87
	882.14			1368.14
	2359.32			2042.79
	458.36			636.26
	391.5			1710.07
	487.5			1377.09
	640.57			1543.96
	463.45			3380.46
	297.38			2454.07
	837.42			2828.33
	1251.71			2844.13
	1742.78			2070.91
	1685.64
	852.83
	669.97
	1900.39
	1414.38

## Sheet: Fig 1E
Radius	Basal Mean L value	Insulin Mean L value
10	87.6968	24.981
20	172.842	48.6576
30	254.874	71.3835
40	330.259	90.8576
50	398.867	107.689
60	460.666	122.498
70	515.908	135.746
80	564.856	147.812
90	607.941	158.972
100	645.651	169.407
110	678.542	179.25
120	707.102	188.582
130	731.875	197.491
140	753.319	206.007
150	771.898	214.185
160	787.985	222.051
170	801.983	229.631
180	814.173	236.95
190	824.814	244.027
200	834.138	250.879

## Sheet: Fig 2A
Basal	Insulin
85.2	119.55
161.83	487.26
147.81	177.98
195.49	166.44
152.49	226.53
144.47	332.68
218.23	253.74
208.32	477.92
204.45

## Sheet: Fig. 2B
Fig. 2B
Radius	Basal		Insulin
10	426.834	332.091	296.89	251.43
20	842.05	648.05	585.073	489.416
30	1236.11	942.947	858.342	711.982
40	1599.56	1193.49	1107.51	897.705
50	1927.71	1399.75	1330.04	1047.79
60	2217.86	1565.73	1524.67	1165.92
70	2468.83	1697.06	1692.13	1256.7
80	2681.78	1800.13	1833.91	1325.46
90	2858.47	1881.49	1952.64	1377.08
100	3002.15	1945.97	2050.98	1415.38
110	3116.7	1997.86	2131.85	1443.74
120	3206.16	2040.04	2198.31	1464.55
130	3274.64	2074.85	2252.54	1479.6
140	3326.01	2104	2296.72	1490.36
150	3363.64	2128.84	2332.52	1497.84
160	3390.5	2150.2	2361.54	1502.95
170	3409.05	2168.93	2385	1506.2
180	3421.27	2185.47	2403.83	1508.05
190	3428.72	2200.24	2418.81	1508.82
200	3432.59	2213.66	2430.64	1508.73

## Sheet: Fig 2C
Basal	Insulin
224.78	148.04
145.38	234.91
361.68	283.35
162.33	138.56
100.69	1244.82
111.95	2362.24
337.36	588.63
323.74	679.81
246.51	1083.07
118.86	325.62
191.04	275.3
80.62	252.84
46.02	84.3
45.27	249.27
61.2	60.79
69.18	87.13
66.83	275.45
161.86	155.85
78.75	72.37
94.52	207.96
74.07	182.38
98	364.08
301.17	465.23
301.5	655.56
61.34	865.1
91.28	363.48
475.15	734.77
553.9	302.19
388.01	308.4
230.95	171.94
225.18	1090.78
76.34	749.16
153.86	438.72
	802.71

## Sheet: Fig 2D_x0009_
Radius	Basal		Insulin
10	63.9352	202.142	51.6821	239.041
20	126.275	394.631	102.135	467.527
30	191.94	574.317	154.288	680.596
40	245.632	727.619	196.698	867.493
50	289.215	854.602	231.47	1028.97
60	324.534	956.469	260.036	1167.28
70	353.282	1035.91	283.8	1285.42
80	376.72	1096.1	303.926	1386.79
90	396.105	1140.74	321.392	1473.79
100	412.404	1172.94	336.961	1548.74
110	426.589	1195.66	351.166	1613.27
120	439.129	1211.23	364.366	1668.72
130	450.614	1221.61	376.857	1716.27
140	461.168	1228.1	388.765	1757.04
150	471.092	1231.75	400.159	1791.83
160	480.521	1233.28	411.163	1821.48
170	489.58	1233.27	421.78	1846.71
180	498.226	1232.11	432.041	1868.13
190	506.61	1230.12	441.954	1886.34
200	514.715	1227.59	451.562	1901.84

## Sheet: Fig 3A
Basal				Insulin				Basal				Insuin
28	41	55	65	411	365	403	399	150	119	145	127	255	198	211	208
Each value is the mean of three technical replicates and corresponds to a separate biological replicate (n=4 biol reps)

## Sheet: Fig 3B
Basal	Insulin	Basal	Insulin
119.02	193.96	128.32	117.15
118.99	655.89	259.44	120.64
155.87	338.95	273.19	127.2
197.64	184.38	107.89	437.11
300.26	141.44	40.68	313.9
156.14	379.68	83.66	491.32
103.54	115.98	54.19	265.73
227.93	847.76	388.53	306.92
71.3	431.3	130.64	154.22
58.54	328.27	290.81	411.14
44.11	906.86	337	296.02
140.24	835.34	72.59	109.87
190.42	376.37	131.28	137.37
138.53	179.9	116.82	155.64
193.62	122.96	390.79	152.13
150.27	109.96	78.26	341.58
261.94	271.3		252.9
58.42	316.36		220.96
59.24	458.42		334.74
175.01	238.37		366.86
108.05	373.98		119.14
93.13	147.92		228.52
248.14	933.6		189.88
98.87	411.17		119.47
66.45	209.17		331.37
66.45	153.04		690.11
238.24	262.55		573.31
117.51	827.32
290.32	448.65
64.52	863.4
391.88

## Sheet: Fig 3C
Radius	Control-Basal			Control+Insulin			Chronic Insulin-Basal			Chronic Insulin+Insulin
10
20	227.221	188.855	104.165	119.207	160.603	76.9838	232.442	177.261	132.5	146.252	163.652	102.472
30	441.092	365.23	202.278	231.606	309.79	148.814	451.95	343.839	258.178	283.926	317.099	198.466
40	634.185	524.499	293.003	334.787	443.154	215.118	651.125	495.065	373.457	408.481	455.517	285.727
50	796.123	653.087	368.427	421.827	547.577	267.652	820.509	620.232	470.487	511.92	569.834	356.732
60	926.553	752.793	430.081	493.566	625.653	308.369	958.808	719.535	549.869	594.737	660.685	412.641
70	1027.52	827.09	480.29	551.569	681.911	339.351	1067.61	795.696	613.353	658.973	730.35	455.476
80	1102.95	880.245	521.261	597.723	720.861	362.576	1150.48	851.566	663.17	707.574	781.99	487.516
90	1157.3	917.026	555.176	634.075	746.862	379.844	1212.06	891.026	702.131	743.542	819.063	511.162
100	1195.14	941.51	583.805	662.625	763.455	392.725	1256.98	917.84	732.572	769.966	844.892	528.519
110	1220.37	957.241	608.415	685.038	773.257	402.466	1289.53	935.275	756.516	789.355	862.354	541.26
120	1236.51	966.789	630.164	702.752	778.399	410.054	1312.92	945.998	775.569	803.686	873.812	550.653
130	1246.21	972.211	649.788	716.865	780.514	416.097	1329.77	952.096	790.852	814.416	880.924	557.645
140	1251.45	974.815	667.776	728.283	780.458	421.175	1341.88	955.032	803.271	822.752	885.062	562.88
150	1253.72	975.508	684.428	737.626	778.984	425.588	1350.62	955.831	813.476	829.348	887.097	566.826
160	1253.99	974.921	700.063	745.42	776.568	429.546	1356.89	955.243	821.879	834.709	887.616	569.83
170	1252.88	973.517	714.844	751.958	773.541	433.209	1361.32	953.69	828.892	839.21	887.12	572.158
180	1250.85	971.582	728.829	757.595	770.135	436.67	1364.37	951.519	834.734	843.061	885.854	573.963
190	1248.11	969.263	742.153	762.462	766.618	440.017	1366.36	948.952	839.652	846.462	884.098	575.415
200	1244.92	966.723	754.863	766.759	763.072	443.285	1367.52	946.1	843.828	849.453	881.973	576.605
	1241.38	963.993	767.04	770.584	759.479	446.488	1368.05	943.044	847.369	852.135	879.574	577.587

[truncated: 3 more sheets: Fig 4A, Fig 4B, Fig 4C,D]
